# Supplementary material for: Sclerosing encapsulating peritonitis presenting with paroxysmal abdominal pain and strangulated mechanical bowel obstruction: A case report
Source: Medicine (Baltimore). 2021 Feb 26;100(8):e24794. doi: 10.1097/MD.0000000000024794 (PMC7909216; doi:10.1097/MD.0000000000024794)
Supplement: Supplemental Digital Content [file medi-100-e24794-s001.xlsx]

## Sheet: Sheet1
Authors	Year of publication	Age	Sex	Abdominal mass	Chief complaint	Surgical findings	Appendectomy	Complication	Underlying disease	Country	DOI
Mbanje, C. et al.	2017	11	Male	no	others	bowel perforation with necrosis	no	sepsis	-	Zimbabwe	10.1016/j.ijscr.2017.10.058.
Whitlock, R.S. et al.	2020	13	Female	yes	intestinal obstruction	a thick fibrotic membrane encasing the small intestine like a cocoon	no	-	-	USA	10.1097/MPH.0000000000001899
Kappauf, C. et al.	2019	31	Female	no	others	a thick fibrotic membrane encasing the small intestine like a cocoon	yes	-	-	USA	10.1093/jscr/rjz310
Edmundson, P. et al.	2019	66	Male	no	others	a thick fibrotic membrane encasing the small intestine like a cocoon	no	-	nephrologia	USA	10.1080 / 08998280.2018.1551683
Dzmitry Fursevich et al.	2017	65	Female	yes	others	a thick fibrotic membrane encasing the small intestine like a cocoon	no	-	HIV	USA	10.1007/s11605-017-3358-5.
Frost JH et al.	2015	71	Male	yes	intestinal obstruction	a thick fibrotic membrane encasing the small intestine like a cocoon	no	-	-	USA	10.1136/bcr-2014-207524.
Deutsch, G. B et al.	2014	85	Male	no	others	a thick fibrotic membrane encasing the small intestine like a cocoon	no	-	occupational exposure to asbestos	USA	10.1001 / jamasurg.2014.81
Caldwell J et al.	2013	49	Male	no	others	conservative treatment	no	splenic abscess	liver cirrhosis and nephropathy	USA	10.3941/jrcr.v7i10.1508.
Levent Yeniay et al.	2011	26	Female	no	intestinal obstruction	a thick fibrotic membrane encasing the small intestine like a cocoon	no	-	-	USA	10.5505 / tjtes.2011.39018
Levent Yeniay et al.	2011	71	Male	yes	intestinal obstruction	a thick fibrotic membrane encasing the small intestine like a cocoon	no	-	-	USA	10.5505 / tjtes.2011.39018
Browne LP, Patel J et al.	2011	16 months	Male	no	others	a thick fibrotic membrane encasing the small intestine like a cocoon	no	-	immunodeficiency and cytomegalovirus infection	USA	10.1007/s00247-011-2135-y
Meryem Cereb Tombak et al	2010	36	Male	yes	intestinal obstruction	a thick fibrotic membrane encasing the small intestine like a cocoon	no	-	-	USA	10.2214/AJR.09.3083
Meryem Cereb Tombak et al	2010	42	Male	yes	intestinal obstruction	a thick fibrotic membrane encasing the small intestine like a cocoon	1	ascites	-	USA	10.2214/AJR.09.3083
Mohit Turagam et al.	2009	43	Male	no	others	a thick fibrotic membrane encasing the small intestine like a cocoon	no	peritonitis and ascites	end-stage renal disease and type 1 diabetes	USA	10.1100/tsw.2009.26
Jeffrey Kropp et al.	2008	27	Male	no	others	conservative treatment	no	gastritis, pancreatitis and recurrent infectious peritonitis		USA	10.1111/j.1525-139X.2008.00546.x
Jeffrey Kropp et al.	2008	41	Female	no	others	conservative treatment	no	peritonitis	lupus nephritis	USA	10.1111/j.1525-139X.2008.00546.x
Jeffrey Kropp et al.	2008	54	Male	no	others	conservative treatment	no	peritonitis	end-stage renal failure	USA	10.1111/j.1525-139X.2008.00546.x
R Chalasani et al.	2006	47	Female	no	intestinal obstruction	a thick fibrotic membrane encasing the small intestine like a cocoon	no	sepsis	continuous ambulatory peritoneal dialysis	USA	10.1038/sj.ki.5001702
Gregory M Matzke et al.	2003	30	Male	no	intestinal obstruction	a thick fibrotic membrane encasing the small intestine like a cocoon	no	-	-	USA	10.1089/109264203769681736
Robert Pusateri et al.	1986	58	Female	no	intestinal obstruction	a thick fibrotic membrane encasing the small intestine like a cocoon	no	peritonitis	nephrologia	USA	10.1016/s0272-6386(86)80155-x.
d Hauglustaine et al.	1984	66	Female	no	intestinal obstruction	a thick fibrotic membrane encasing the small intestine like a cocoon	no	peritonitis	continuous ambulatory peritoneal dialysis	USA	PMID: 6488597
Katz CB et al.	2014	69	Female	no	intestinal obstruction	a thick fibrotic membrane encasing the small intestine like a cocoon	no	ovarian cancer	-	UK	10.1136/bcr-2013-203102.
KoaK Y et al.	2014	39	Female	yes	others	a thick fibrotic membrane encasing the small intestine like a cocoon	yes	-	ascites, adherent omentum and malignant-looking ovaries	UK	10.1097/MEG.0b013e3282cf4d98
Patel RV et al.	2013	1 week	Female	no	intestinal obstruction	a thick fibrotic membrane encasing the small intestine like a cocoon	yes	-	-	UK	10.1136/bcr-2013-009950.
SJ Fossey et al.	2011	26	Female	no	others	a thick fibrotic membrane encasing the small intestine like a cocoon	no	intestinal fistulas	dermoid cyst of left ovary	UK	10.1308/147870811X582495
RAMNIK PATEL et al.	2010	15	Female	yes	appendicitis	a thick fibrotic membrane encasing the small intestine like a cocoon	yes	-	-	UK	10.1007/s13312-010-0150-y.
M G Bani-Hani et al.	2009	29	Male	no	-	bowel perforation with necrosis	no	intestinal fistulas	-	UK	10.1007/s11605-009-0825-7
Mandana O. Sigaroudinia et al.	2008	10	Male	yes	intestinal obstruction	a thick fibrotic membrane encasing the small intestine like a cocoon	no	-	infant hydrocephalus syndrome	UK	10.1016/j.jpedsurg.2008.01.019
Mandana O. Sigaroudinia et al.	2008	18	Female	no	intestinal obstruction	a thick fibrotic membrane encasing the small intestine like a cocoon	no	-	infant hydrocephalus syndrome	UK	10.1016/j.jpedsurg.2008.01.019
Koak，Yashwant et al.	2008	39	Female	no	intestinal obstruction	a thick fibrotic membrane encasing the small intestine like a cocoon	no	ascites	oophoritic cyst	UK	10.1097/MEG.0b013e3282cf4d98
P Moustafellos et al.	2005	40	Male	no	intestinal obstruction	a thick fibrotic membrane encasing the small intestine like a cocoon	no	-	end-stage renal disease and type 1 diabetes	UK	10.1016/j.transproceed.2006.08.179
P Moustafellos et al.	2005	55	Male	no	intestinal obstruction	a thick fibrotic membrane encasing the small intestine like a cocoon	no	-	end-stage renal failure and squamous cell carcinoma	UK	10.1016/j.transproceed.2006.08.179
Ronak Rajani et al	2002	56	Male	yes	intestinal obstruction	conservative treatment	no	-	renal failure, continuous ambulatory peritoneal dialysis and aortic stenosis	UK	10.1093/ndt/17.12.2278
Ronak Rajani et al	2001	14	Female	yes	intestinal obstruction	a thick fibrotic membrane encasing the small intestine like a cocoon	no	-	-	UK	10.1053/jpsu.2001.24746
Ronak Rajani et al	2001	15	Female	yes	intestinal obstruction	a thick fibrotic membrane encasing the small intestine like a cocoon	no	-	-	UK	10.1053/jpsu.2001.24746
C M De Wind et al.	1999	20	Male	yes	others	a thick fibrotic membrane encasing the small intestine like a cocoon	no	-	-	Uganda	10.1177/004947559902900317
Yuce, E. et al.	2018	35	Male	no	intestinal obstruction	a thick fibrotic membrane encasing the small intestine like a cocoon	no	-	-	Turkey	10.1080/01443615.2017.1399259.
Yuce, E. et al.	2018	32	Male	no	others	conservative treatment	no	-	nonspecific inflammation	Turkey	10.1080/01443615.2017.1399259.
Altintas T et al.	2017	32	Male	no	intestinal obstruction	a thick fibrotic membrane encasing the small intestine like a cocoon	no	-	-	Turkey	10.1016/j.ijscr.2016.12.001.
Solmaz A et al	2015	30	Male	no	intestinal obstruction	a thick fibrotic membrane encasing the small intestine like a cocoon	no	-	-	Turkey	10.12659/AJCR.892658.
Solmaz A et al	2015	47	Male	no	intestinal obstruction	a thick fibrotic membrane encasing the small intestine like a cocoon	no	-	-	Turkey	10.12659/AJCR.892658.
Yavuz R et al.	2015	90	Male	yes	intestinal obstruction	bowel perforation with necrosis	no	sepsis	hypertension	Turkey	10.5812/ircmj.17(5)2015.21934.
Oran E et al.	2015	26	Female	no	others	a thick fibrotic membrane encasing the small intestine like a cocoon	no	nephritis and infection	nephrologia and uremia	Turkey	10.1016/j.amsu.2015.03.006.
Acar, T et al.	2015	38	Female	no	others	a thick fibrotic membrane encasing the small intestine like a cocoon	no	kidney disease	nephrologia	Turkey	10.5152/UCD.2015.2786.
Caglar, M. et al.	2014	36	Female	yes	infertility	a thick fibrotic membrane encasing the small intestine like a cocoon	no	ovarian cancer	-	Turkey	10.5152/jtgga.2014.37268.
Akbulut S et al.	2014	87	Male	no	intestinal obstruction	bowel perforation with necrosis	no	tumor	hypertension and asthma	Turkey	10.4240/wjgs.v6.i3.51.
Uzunoglu Y et al.	2014	47	Male	no	others	greater omentum dysplasia	no	-	-	Turkey	10.12998/wjcc.v2.i11.728.
Serter A et al.	2013	32	Male	no	intestinal obstruction	a thick fibrotic membrane encasing the small intestine like a cocoon	no	-	-	Turkey	10.1016/j.clinimag.2012.08.010.
Serter A et al.	2013	49	Male	yes	intestinal obstruction	a thick fibrotic membrane encasing the small intestine like a cocoon	no	-	-	Turkey	10.1016/j.clinimag.2012.08.010.
Asli Serter et al.	2012	49	Male	yes	intestinal obstruction	a thick fibrotic membrane encasing the small intestine like a cocoon	no	-	-	Turkey	10.1016/j.clinimag.2012.08.010
Asli Serter et al.	2012	32	Male	no	others	a thick fibrotic membrane encasing the small intestine like a cocoon	no	-	-	Turkey	10.1016/j.clinimag.2012.08.010
Bülent Huddam et al.	2012	35	Female	no	others	conservative treatment	no	-	nephrologia	Turkey	10.3109/0886022X.2011.647338
Ankur Gadodia et al.	2011	22	Male	yes	intestinal obstruction	a thick fibrotic membrane encasing the small intestine like a cocoon	no	-	-	Turkey	10.4269/ajtmh.2011.10-0620
Metin Ertem et al.	2011	29	Male	no	intestinal obstruction	a thick fibrotic membrane encasing the small intestine like a cocoon	no	-	-	Turkey	10.4103/0972-9941.83511
ģGurleyik et al.	2010	30	Male	yes	intestinal obstruction	a thick fibrotic membrane encasing the small intestine like a cocoon	no		-	Turkey	10.1080/00015458.2010.11680644
Enrique F Garces-Inigo et al.	2008	18	Male	no	intestinal obstruction	a thick fibrotic membrane encasing the small intestine like a cocoon	no	-	continuous ambulatory peritoneal dialysis	Turkey	0.1007/s00247-007-0680-1
G.Bas et al.	2008	42	Male	yes	intestinal obstruction	a thick fibrotic membrane encasing the small intestine like a cocoon	no	-	-	Turkey	10.1080/00015458.2008.11680219
A Sachdev et al.	2006	36	Female	no	intestinal obstruction	a thick fibrotic membrane encasing the small intestine like a cocoon	no	-	abdominal lipoma resection, caesarean section and intrauterine fetal death	Turkey	10.1111/j.1479-828X.2006.00517.x
Tamer Akca et al.	2006	57	Male	yes	intestinal obstruction	a thick fibrotic membrane encasing the small intestine like a cocoon	no	-	-	Turkey	10.1001/archsurg.141.9.943-a
Resat Dabak et al.	2005	65	Female	no	others	a thick fibrotic membrane encasing the small intestine like a cocoon	no	-	mediterranean fever and type 2 diabetes	Turkey	10.3748/wjg.v11.i18.2844
T. Rifki Evrenkaya et al.	2004	29	Female	no	others	a thick fibrotic membrane encasing the small intestine like a cocoon	no	-	alcoholic cirrhosis and esophageal varicose vein	Turkey	10.1093/ndt/gfh150
Erhan Hamaloglu et al.	2002	38	Male	yes	intestinal obstruction	a thick fibrotic membrane encasing the small intestine like a cocoon	no	-	-	Turkey	10.1159/000065827
Muktachand L Rokade et al.	2007	26	Female	no	intestinal obstruction	a thick fibrotic membrane encasing the small intestine like a cocoon	no	-	-	Spain	10.1002/jcu.20313
V M Santos et al.	2007	40	Female	yes	intestinal obstruction	a thick fibrotic membrane encasing the small intestine like a cocoon	no	intestinal fistulas, sepsis and cachexia	ovarian endometriosis	Spain	PMID: 17728949
Park, G. H. et al.	2019	65	Male	yes	intestinal obstruction	a thick fibrotic membrane encasing the small intestine like a cocoon	no	-	-	South Korea	10.1093/jscr/rjz370.
Yang et al.	2016	38	Male	no	others	a thick fibrotic membrane encasing the small intestine like a cocoon	no	-	psora	South Korea	10.4174/astr.2016.90.4.231.
Yang et al.	2016	56	Female	no	others	a thick fibrotic membrane encasing the small intestine like a cocoon	yes	-	fibrosis with chronic inflammation	South Korea	10.4174/astr.2016.90.4.231.
Jin Hur et al.	2004	34	Female	no	intestinal obstruction	greater omentum dysplasia	no	-	-	South Korea	0.2214/ajr.182.3.1820639
M Y Kim et al.	1999	26	Female	yes	others	a thick fibrotic membrane encasing the small intestine like a cocoon	yes	-	cesarean section	South Korea	10.1007/s002619900447
Norihiro Okamoto et al.	2007	74	Male	yes	others	bowel perforation with necrosis	no	-	-	South Korea	10.1007/s00595-006-3343-1
M H Chew et al.	2006	38	Male	no	intestinal obstruction	a thick fibrotic membrane encasing the small intestine like a cocoon	no	-	inguinal hernia	Singapore	PMID: 16924364
A.R.Ndiaye et al.	2012	15	Female	yes	intestinal obstruction	a thick fibrotic membrane encasing the small intestine like a cocoon	no	-	-	Senegal	10.1016/j.diii.2012.03.017
Saed Jabe et al.	2011	37	Male	yes	others	a thick fibrotic membrane encasing the small intestine like a cocoon	no	-	-	Saudi Arabia	10.1159 / 000326946
Kang, J.H. et al.	2020	52	Female	yes	intestinal obstruction	a thick fibrotic membrane encasing the small intestine like a cocoon	no	liver cirrhosis	chronic hepatitis B	Republic of Korea	10.4103/2452-2473.290068
Al-Thani H et al.	2013	41	Male	yes	intestinal obstruction	a thick fibrotic membrane encasing the small intestine like a cocoon	no	-	-	Qatar	10.1155/2013/381950.
Ibrahim E Bassiouny et al.	2011	7	Male	yes	others	a thick fibrotic membrane encasing the small intestine like a cocoon	no	-	-	Qatar	10.1155/2011/940515
Ibrahim E Bassiouny et al.	2011	12	Female	yes	others	a thick fibrotic membrane encasing the small intestine like a cocoon	no	-	-	Qatar	10.1155/2011/940515
Sousa, M. D. et al.	2016	37	Female	yes	others	a thick fibrotic membrane encasing the small intestine like a cocoon	no	tuberculosis and ovarian complex cystic mass	chronic granuloma	Portugal	10.1136/bcr-2016-216057.
WANIC et al.	1997	36	Female	no	intestinal obstruction	a thick fibrotic membrane encasing the small intestine like a cocoon	no	severe malnutrition	hypertension and heart failure	Poland	10.1007/BF02550581
WANIC et al.	1997	45	Female	yes	intestinal obstruction	a thick fibrotic membrane encasing the small intestine like a cocoon	no	peritonitis	hypertension	Poland	10.1007/BF02550581
WANIC et al.	1997	57	Male	no	intestinal obstruction	a thick fibrotic membrane encasing the small intestine like a cocoon	no	-	hypertension	Poland	10.1007/BF02550581
Saqib, S. U. et al.	2019	46	Male	no	intestinal obstruction	a thick fibrotic membrane encasing the small intestine like a cocoon	no	-	-	Pakistan	10.1186/s13256-019-2243-0.
Abdullah et al.	2016	15	Female	no	others	a thick fibrotic membrane encasing the small intestine like a cocoon	yes	appendiceal abscess	-	Pakistan	10.1136 / bcr-2016-214441
Ahmad S et al.	2013	2 days	Male	no	intestinal obstruction	a thick fibrotic membrane encasing the small intestine like a cocoon	no	-	-	Pakistan	PMID: 26023432
Kanchan Kayastha et al.	2012	13	Female	no	others	a thick fibrotic membrane encasing the small intestine like a cocoon	no	-	-	Pakistan	PMID: 22953302
ZEBA B et al.	1993	13	Female	yes	intestinal obstruction	a thick fibrotic membrane encasing the small intestine like a cocoon	no	-	-	Pakistan	10.1080/02724936.1993.11747633
ZEBA B et al.	1993	43	Female	yes	intestinal obstruction	a thick fibrotic membrane encasing the small intestine like a cocoon	no	-	hypertension	Pakistan	10.1080/02724936.1993.11747633
Marwa Al-Azzawi et al.	2017	44	Male	no	intestinal obstruction	a thick fibrotic membrane encasing the small intestine like a cocoon	no	-	small bowel obstruction	Oman	10.1136/bcr-2017-219918.
Awe JA et al.	2013	18	Female	yes	intestinal obstruction	a thick fibrotic membrane encasing the small intestine like a cocoon	no	-	-	Nigeria	10.1155/2013/604061.
N A Ibrahim et al.	2009	14	Male	no	intestinal obstruction	a thick fibrotic membrane encasing the small intestine like a cocoon	yes	-	-	Nigeria	10.1258/td.2009.090104.
A Marinho et al.	1980	17	Female	yes	intestinal obstruction	a thick fibrotic membrane encasing the small intestine like a cocoon	no	-	-	Nigeria	10.1111/j.1471-0528.1980.tb04529.x
Berry Cleffken et al.	2008	14	Female	no	intestinal obstruction	a thick fibrotic membrane encasing the small intestine like a cocoon	no	-	cerebral palsy	Netherlands	10.1016/j.jpedsurg.2007.11.012.
Yong-Bin Zheng et al.	2008	69	Male	yes	intestinal obstruction	a thick fibrotic membrane encasing the small intestine like a cocoon	no	-	-	Netherlands	10.5144/0256-4947.2008.294
Cristina Pérez López et al.	2011	63	Male	no	intestinal obstruction	a thick fibrotic membrane encasing the small intestine like a cocoon	no	organ failure	liver cirrhosis and chronic pancreatitis	Nepal	PMID: 21867362
Maite Rivera et al.	2007	49	Male	yes	others	conservative treatment	no	sepsis	nephrologia and HIV	India	10.1053/j.ajkd.2007.06.020
L K Seng et al.	1993	17	Male	yes	intestinal obstruction	a thick fibrotic membrane encasing the small intestine like a cocoon	no	esophageal varices and liver cirrhosis	-	Malaysia	10.1002/bjs.1800800928
L K Seng et al.	1993	43	Female	yes	intestinal obstruction	a thick fibrotic membrane encasing the small intestine like a cocoon	no	-	hypertension	Malaysia	10.1002/bjs.1800800928
Nor Haznita Mohd Noor et al.	2004	46	Female	yes	others	a thick fibrotic membrane encasing the small intestine like a cocoon	no	-	-	Malaysia	PMID: 22977364
Rita Slim et al.	2005	39	Male	no	others	a thick fibrotic membrane encasing the small intestine like a cocoon	no	-	-	Lebanon	10.1016/j.jamcollsurg.2004.10.038
Obaid, O et al.	2017	50	Male	no	intestinal obstruction	bowel perforation with necrosis	no	neutropenia	-	Kuwait	10.1155/2017/8316147.
G A McFarlane et al.	1993	15	Female	yes	intestinal obstruction	a thick fibrotic membrane encasing the small intestine like a cocoon	no	-	-	Kenya	10.1177/004947559302300321
K I Ali Gharaibeh et al.	1991	26	Female	no	others	a thick fibrotic membrane encasing the small intestine like a cocoon	yes	-	pregnancy	Jordan	10.5144/0256-4947.1991.462
Aliyev V et al.	2018	54	Male	yes	intestinal obstruction	a thick fibrotic membrane encasing the small intestine like a cocoon	no	HCV infection	liver cirrhosis	Japan	10.14701/ahbps.2018.22.2.144.
Aliyev V et al.	2018	60	Male	no	intestinal obstruction	a thick fibrotic membrane encasing the small intestine like a cocoon	yes	HCV infection	diabetes, coronary artery disease and chronic kidney disease	Japan	10.14701/ahbps.2018.22.2.144.
Aliyev V et al.	2018	62	Male	yes	intestinal obstruction	a thick fibrotic membrane encasing the small intestine like a cocoon	no	hepatocellular carcinomas	-	Japan	10.14701/ahbps.2018.22.2.144.
Aliyev V et al.	2018	63	Male	no	others	conservative treatment	no	HCV infection	portal hypertension and chronic liver disease	Japan	10.14701/ahbps.2018.22.2.144.
Takeichi T et al.	2013	58	Male	no	intestinal obstruction	a thick fibrotic membrane encasing the small intestine like a cocoon	no	-	hepatitis C and liver transplantation	Japan	10.1007/s00595-012-0368-5.
Takayuki Takeichi et al.	2012	58	Male	no	intestinal obstruction	a thick fibrotic membrane encasing the small intestine like a cocoon	no	-	liver transplantation	Japan	10.1007/s00595-012-0368-5
Hisao Wakabayashi et al.	2007	37	Male	no	others	bowel perforation with necrosis	no	-	alcoholic liver cirrhosis	Japan	10.1053/j.gastro.2007.01.060
Mustafa Kemal Demir et al.	2007	38	Male	no	others	a thick fibrotic membrane encasing the small intestine like a cocoon	no	-	gastroenteritis	Japan	10.1148/radiol.2423040788
N Yamamoto et al.	2005	62	Male	yes	others	bowel perforation with necrosis	no	small intestinal hemorrhage and pulmonary embolism	chronic renal failure caused by diabetes	Japan	10.1111/j.1440-1746.2005.03961.x
Satoshi Yamamoto et al.	2004	52	Male	no	intestinal obstruction	a thick fibrotic membrane encasing the small intestine like a cocoon	no	-	end-stage renal disease	Japan	10.1007/s00535-003-1269-6
Satoshi Yamamoto et al.	2004	57	Male	no	others	a thick fibrotic membrane encasing the small intestine like a cocoon	no	liver failure	renal insufficiency and hepatic encephalopathy	Japan	10.1007/s00535-003-1269-6
Hiroyuki Aihara et al.	2003	47	Female	yes	intestinal obstruction	a thick fibrotic membrane encasing the small intestine like a cocoon	no	-	advanced gastric cancer	Japan	10.1007/s005950300052
Kazuyoshi Okada	2002	37	Female	no	intestinal obstruction	a thick fibrotic membrane encasing the small intestine like a cocoon	no	sepsis	toxemia of pregnancy and nephrologia	Japan	10.1159/000063290
T Ohmori et al.	2000	75	Male	no	others	a thick fibrotic membrane encasing the small intestine like a cocoon	no	metabolic acidosis and dyspnea	continuous ambulatory peritoneal dialysis	Japan	10.1046/j.1440-1827.2000.01093.x
Y Nakamura et al.	1999	52	Female	no	others	a thick fibrotic membrane encasing the small intestine like a cocoon	no	-	continuous ambulatory peritoneal dialysis	Japan	10.1093/ndt/14.3.768
Kobayashi, T. K. et al.	1997	59	Male	yes	intestinal obstruction	a thick fibrotic membrane encasing the small intestine like a cocoon	no	-	-	Japan	10.1002/(sici)1097-0339(199705)16:5<469::aid-dc17>3.0.co;2-h.
Mutoh S. et al.	1992	50	Male	yes	-	a thick fibrotic membrane encasing the small intestine like a cocoon	no	ascites	duodenal ulcer and continuous ambulatory peritoneal dialysis	Japan	10.1159/000187015
Tsukasa Tsunoda et al.	1992	52	Male	yes	intestinal obstruction	a thick fibrotic membrane encasing the small intestine like a cocoon	no	peritonitis	-	Japan	10.1001/archsurg.1993.01420150113021
S Mutoh et al.	1992	50	Male	yes	others	a thick fibrotic membrane encasing the small intestine like a cocoon	no	-	duodenal ulcer	Japan	10.1159/000187015
Roberto Tarquini et al.	2008	53	Male	no	intestinal obstruction	a thick fibrotic membrane encasing the small intestine like a cocoon	no	peritonitis and ascites	conjunctivitis	Italy	10.1136/bcr.04.2009.1810
Arif, S. H. et al.	2019	30	Male	yes	intestinal obstruction	a thick fibrotic membrane encasing the small intestine like a cocoon	no	-	-	Iraq	10.1016/j.amsu.2019.10.003.
Arif, S. H. et al.	2019	35	Male	no	intestinal obstruction	a thick fibrotic membrane encasing the small intestine like a cocoon	no	-	-	Iraq	10.1016/j.amsu.2019.10.003.
Rasihashemi SZ et al.	2014	25	Male	no	intestinal obstruction	a thick fibrotic membrane encasing the small intestine like a cocoon	no	-	-	Iran	10.1590/s0102-67202014000100019
Ramakantha K Chatura et al.	2012	14	Female	yes	intestinal obstruction	a thick fibrotic membrane encasing the small intestine like a cocoon	no	-	-	India	10.4103/0377-4929.101751
Sharma, V. et al.	2019	40	Female	yes	intestinal obstruction	conservative treatment	no	liver failure	tuberculosis	India	10.15386/mpr-1147.
Sharma, V. et al.	2019	51	Male	no	intestinal obstruction	a thick fibrotic membrane encasing the small intestine like a cocoon	no	-	-	India	10.15386/mpr-1147.
Sharma, V. et al.	2019	70	Male	yes	intestinal obstruction	conservative treatment	no	ascites	diabetes	India	10.15386/mpr-1147.
Garg, N. et al.	2019	41	Male	no	others	a thick fibrotic membrane encasing the small intestine like a cocoon	no	-	chronic liver disease	India	10.4103/sja.SJA_655_18.
Ashok Kumar, P. et al	2018	23	Male	no	intestinal obstruction	a thick fibrotic membrane encasing the small intestine like a cocoon	no	-	-	India	10.1111/ans.13685.
Jagdale, A. et al.	2017	40	Male	yes	intestinal obstruction	a thick fibrotic membrane encasing the small intestine like a cocoon	no	-	-	India	10.4103/2249-4863.222040.
A Jaryal et al.	2016	51	Female	no	others	a thick fibrotic membrane encasing the small intestine like a cocoon	no	-	hypertension and uremia	India	10.4103/0971-4065.157420
Naniwadekar RG et al.	2014	17	Female	no	intestinal obstruction	a thick fibrotic membrane encasing the small intestine like a cocoon	no	-	-	India	10.7860/JCDR/2014/6514.4049.
Jayant M et al.	2014	24	Male	no	intestinal obstruction	a thick fibrotic membrane encasing the small intestine like a cocoon	no	-	-	India	10.5847/wjem.j.1920-8642.2014.03.014.
K A et al.	2014	18	Female	no	others	a thick fibrotic membrane encasing the small intestine like a cocoon	no	juvenile granulosa cell tumor (ovarian cancer)	-	India	10.7860/JCDR/2014/6825.4131.
M U et al.	2014	52	Male	no	others	bowel perforation with necrosis	no	gastrointestinal stromal tumor	-	India	10.7860/JCDR/2014/7073.4134.
Puppala R et al.	2014	55	Male	no	others	a thick fibrotic membrane encasing the small intestine like a cocoon	no	tuberculosis	chronic liver disease	India	10.1136/bcr-2013-202568.
Tiwari A et al.	2013	54	Male	no	intestinal obstruction	bowel perforation with necrosis	no	-	-	India	10.4081/cp.2013.e21.
M Singh et al.	2012	15	Male	yes	intestinal obstruction	a thick fibrotic membrane encasing the small intestine like a cocoon	no	-	tuberculosis	India	10.1093/jscr/2012.1.10
Ravinder Kaur et al.	2012	17	Female	yes	intestinal obstruction	a thick fibrotic membrane encasing the small intestine like a cocoon	no	-	-	India	10.1007/s00261-011-9754-5
Ravinder Kaur et al.	2012	43	Male	yes	intestinal obstruction	a thick fibrotic membrane encasing the small intestine like a cocoon	no	-	-	India	10.1007/s00261-011-9754-5
Jyoti Kumar et al.	2012	15	Female	no	others	conservative treatment	no	-	-	India	10.1016/j.ajg.2012.08.007
Jyoti Kumar et al.	2012	18	Female	yes	others	conservative treatment	no	-	-	India	10.1016/j.ajg.2012.08.007
Ellen H Morrow et al.	2011	55	Female	no	intestinal obstruction	a thick fibrotic membrane encasing the small intestine like a cocoon	no	reflux esophagitis	systemic lupus erythematosus	India	10.1007/s10620-010-1471-3
Luca Milone et al.	2010	72	Female	yes	others	conservative treatment	no	-	bladder cancer, salivary adenocarcinoma and skin squamous cell carcinoma	India	10.1097/SLE.0b013e3181f5794d
Debajyoti Mohanty et al.	2009	15	Female	yes	others	a thick fibrotic membrane encasing the small intestine like a cocoon	no	-	-	India	10.1007/s11605-008-0595-7
W H de Vos Tot Nederveen Cappel et al.	2006	65	Male	no	others	a thick fibrotic membrane encasing the small intestine like a cocoon	no	portal hypertension	liver cirrhosis and liver transplantation	India	PMID: 18663255
Costas Serafimidis et al.	2004	56	Male	no	intestinal obstruction	greater omentum dysplasia	no	-	-	India	10.1186/1471-2482-6-3
Santosh Gupta et al.	2004	56	Male	yes	intestinal obstruction	a thick fibrotic membrane encasing the small intestine like a cocoon	no	-	Chronic alcoholism and gastric perforation	India	10.2214/ajr.183.6.01831658
D Chopra et al.	2003	13	Female	yes	intestinal obstruction	a thick fibrotic membrane encasing the small intestine like a cocoon	no	-	-	India	10.1016/S0377-1237(06)80023-7
S Boopathy Vijayaraghavan et al.	2003	14	Female	yes	intestinal obstruction	a thick fibrotic membrane encasing the small intestine like a cocoon	no	-	-	India	10.7863/jum.2003.22.7.719
S P Sahoo et al.	1996	6	Male	yes	intestinal obstruction	a thick fibrotic membrane encasing the small intestine like a cocoon	no	-	-	India	10.1016/s0022-3468(96)90431-5
S P Sahoo et al.	1996	6	Male	yes	intestinal obstruction	a thick fibrotic membrane encasing the small intestine like a cocoon	no	-	-	India	10.1016/s0022-3468(96)90431-5
S P Sahoo et al.	1996	8	Male	no	intestinal obstruction	a thick fibrotic membrane encasing the small intestine like a cocoon	no	-	-	India	10.1016/s0022-3468(96)90431-5
S P Sahoo et al.	1996	9	Female	yes	intestinal obstruction	a thick fibrotic membrane encasing the small intestine like a cocoon	no	-	-	India	10.1016/s0022-3468(96)90431-5
Ahmed MN et al.	1984	16	Female	yes	intestinal obstruction	a thick fibrotic membrane encasing the small intestine like a cocoon	no	hernia and mild dehydration	-	India	PMID: 6716314
Sovatzidis, A. et al.	2019	54	Male	yes	intestinal obstruction	a thick fibrotic membrane encasing the small intestine like a cocoon	no	-	-	Greece	10.1155/2019/3276919.
Sovatzidis, A. et al.	2019	55	Male	no	intestinal obstruction	a thick fibrotic membrane encasing the small intestine like a cocoon	no	-	-	Greece	10.1155/2019/3276919.
Ali O Devay et al.	2006	30	Male	yes	intestinal obstruction	a thick fibrotic membrane encasing the small intestine like a cocoon	yes	-	asthma and hypertension	Greece	10.1186/1749-7922-1-8
Norbert Hüser et al.	2005	53	Male	no	intestinal obstruction	a thick fibrotic membrane encasing the small intestine like a cocoon	no	-	end-stage renal failure	Germany	10.1007/s00330-005-2746-5
Mounia Tagnaouti et al.	2008	58	Male	yes	intestinal obstruction	a thick fibrotic membrane encasing the small intestine like a cocoon	no	sepsis	hypertension, cirrhosis and hepatitis C	France	10.1016/j.nephro.2008.08.014
Mounia Tagnaouti et al.	2008	75	Female	yes	intestinal obstruction	a thick fibrotic membrane encasing the small intestine like a cocoon	no	peritonitis	hypertension and type 2 diabetes	France	10.1016/j.nephro.2008.08.014
Mounia Tagnaouti et al.	2008	83	Female	yes	intestinal obstruction	conservative treatment	no	bone demineralization and ascites	hypertension, pancreatitis and hepatitis	France	10.1016/j.nephro.2008.08.014
Robert B et al.	2015	36	Male	no	others	conservative treatment	no	ascites	nephrologia and HIV	France	10.1016/j.lpm.2014.10.006.
P. Niaudet et al.	1987	8	Female	no	intestinal obstruction	a thick fibrotic membrane encasing the small intestine like a cocoon	yes	intestinal fistulas	nephrologia and hypertension	France	10.1159/000414287
P. Niaudet et al.	1987	12	Female	no	intestinal obstruction	a thick fibrotic membrane encasing the small intestine like a cocoon	no	malnutrition and infection	nephrologia	France	10.1159/000414287
P. Niaudet et al.	1987	16	Female	no	intestinal obstruction	a thick fibrotic membrane encasing the small intestine like a cocoon	no	infection	nephrologia	France	10.1159/000414287
Lileswar Kaman et al.	2010	64	Male	no	others	a thick fibrotic membrane encasing the small intestine like a cocoon	no	-	cholecystectomy, gallstone abdominal pain, bile vomiting and constipation	Egyptia	10.1089/lap.2010.0024
Tolstrup et al.	2017	8	Female	no	intestinal obstruction	a thick fibrotic membrane encasing the small intestine like a cocoon	yes	-	gastroenteritis	Denmark	PMID: 29260698
Caicedo, L et al.	2017	31	Male	no	intestinal obstruction	a thick fibrotic membrane encasing the small intestine like a cocoon	no	intestinal fistulas and sepsis	nephrologia	Colombia	10.1016 / j.ijscr.2017.02.048.
H L She et al.	2012	47	Female	yes	intestinal obstruction	conservative treatment	no	-	continuous ambulatory peritoneal dialysis	China_Hong Kong	PMID: 23223663
Zhang, Z. et al.	2020	50	Female	yes	intestinal obstruction	a thick fibrotic membrane encasing the small intestine like a cocoon	no	-	peritoneal dialysis	China	10.1177/0300060520949104
Zhang, Z. et al.	2020	54	Female	yes	intestinal obstruction	a thick fibrotic membrane encasing the small intestine like a cocoon	no	-	-	China	10.1177/0300060520949104
Zhang, Z. et al.	2020	56	Male	yes	intestinal obstruction	a thick fibrotic membrane encasing the small intestine like a cocoon	no	-	-	China	10.1177/0300060520949104
Yue. et al.	2019	28	Male	no	intestinal obstruction	a thick fibrotic membrane encasing the small intestine like a cocoon	no	cryptorchidism and seminoma	syphilis	China	10.1186/s12893-019-0636-z
Meng, Z. X.et al.	2019	47	Male	no	intestinal obstruction	a thick fibrotic membrane encasing the small intestine like a cocoon	no	-	-	China	10.1186/s13756-019-0562-y
Xia et al.	2018	62	Male	yes	intestinal obstruction	absence of greater omentum	yes	-	-	China	10.1097/MD.0000000000011102.
Cheng et al.	2017	47	Male	yes	intestinal obstruction	a thick fibrotic membrane encasing the small intestine like a cocoon	no	-	-	China	10.1097/MD.0000000000006185.
Fei et al.	2016	26	Male	no	intestinal obstruction	greater omentum dysplasia	no	inflammatory intestinal obstruction	-	China	10.3748/wjg.v22.i20.4958.
Zhang Y et al.	2015	40	Male	yes	intestinal obstruction and appendicitis	absence of greater omentum	yes	appendicitis	-	China	10.4103/0366-6999.156815.
Hu et al.	2013	28	Female	yes	infertility	absence of greater omentum	no	-	-	China	PMID: 23638238
Won Na Suh et al.	2007	40	Female	no	others	a thick fibrotic membrane encasing the small intestine like a cocoon	no	-	gestational trophoblastic disease	China	10.3904/kjim.2007.22.2.125
Felicia Li-Sher Tan et al.	2005	14	Male	no	intestinal obstruction	a thick fibrotic membrane encasing the small intestine like a cocoon	no	metabolic alkalosis and hypokalemia	end-stage renal failure and gastroenteritis	China	10.1016/j.jpedsurg.2005.02.015
Chien-Hua Lin et al.	2003	64	Male	no	intestinal obstruction	a thick fibrotic membrane encasing the small intestine like a cocoon	no	-	hepatitis B-associated cirrhosis	China	10.3748/wjg.v11.i34.5412
Hajjar, R. et al.	2018	43	Female	no	intestinal obstruction	a thick fibrotic membrane encasing the small intestine like a cocoon	no	pulmonary embolism and ascites	peritoneal cancer	Canada	10.1093/jscr/rjy082.
Anantha RV et al.	2015	12	Female	no	intestinal obstruction	a thick fibrotic membrane encasing the small intestine like a cocoon	no	-	mycobacterium bovis Infection	Canada	10.1016/S1473-3099(15)00438-7.
Candido Pde C et al.	2015	43	Female	no	others	conservative treatment	no	intestinal fistulas	nephrologia	Brazil	10.1590/0100-3984.2013.1909.
Kadow JS et al.	2014	37	Female	yes	others	a thick fibrotic membrane encasing the small intestine like a cocoon	no	intestinal fistulas	liver cirrhosis and portal hypertension	Brazil	10.1590/0100-3984.2013.1780.
José de Arimatéia Batista Araújo et al.	2012	36	Male	yes	intestinal obstruction	a thick fibrotic membrane encasing the small intestine like a cocoon	no	-	-	Brazil	10.4322/acr.2012.026
Adhish Basu et al.	2007	47	Male	yes	others	a thick fibrotic membrane encasing the small intestine like a cocoon	no	-	mitral stenosis	Brazil	10.1016/j.surg.2005.12.004
JACQUES MATONE et al.	2006	33	Male	yes	intestinal obstruction	a thick fibrotic membrane encasing the small intestine like a cocoon	no	-	-	Brazil	10.1016/j.cgh.2005.12.005
Magda M et al.	2011	30	Male	yes	intestinal obstruction	a thick fibrotic membrane encasing the small intestine like a cocoon	no	-	-	Brazil	10.1007/s00595-010-4493-8
Magda M et al.	2011	32	Male	yes	intestinal obstruction	a thick fibrotic membrane encasing the small intestine like a cocoon	no	-	-	Brazil	10.1007/s00595-010-4493-8
Liberale G et al.	2018	60	Male	no	appendicitis	a thick fibrotic membrane encasing the small intestine like a cocoon	yes	-	appendicitis	Belgium	10.1016/j.suronc.2018.08.005.
Liberale G et al.	2018	36	Male	yes	intestinal obstruction	absence of greater omentum	yes	-	adenocarcinoma of the right colon	Belgium	10.1016/j.suronc.2018.08.005.
Liberale G et al.	2018	46	Female	yes	intestinal obstruction	bowel perforation with necrosis	yes	internal hernia	low-grade mucinous malignant tumor	Belgium	10.1016/j.suronc.2018.08.005.
Liberale G et al.	2018	70	Female	no	intestinal obstruction	bowel perforation with necrosis	yes	-	peritoneal myxoma	Belgium	10.1016/j.suronc.2018.08.005.
Ceulemans, L. J. et al.	2016	38	Male	no	intestinal obstruction	a thick fibrotic membrane encasing the small intestine like a cocoon	no	-	tuberculosis	Belgium	10.5334 / jbr-btr.1062
Rakesh Kumar Gupta et al.	2011	42	Male	no	intestinal obstruction	greater omentum dysplasia	no	-	-	Switzerland	10.1136 / bcr.07.2011.4448
Al Ani AH et al.	2014	39	Male	no	others	a thick fibrotic membrane encasing the small intestine like a cocoon	yes	-	-	Bahrain	10.1016/j.ijscr.2014.07.017.
GH Wirnsberger et al.	1992	59	Male	no	intestinal obstruction	a thick fibrotic membrane encasing the small intestine like a cocoon	yes	peritonitis	-	Austria	PMID: 1413936
Sivakumar, J. et al.	2020	59	Male	yes	intestinal obstruction	a thick fibrotic membrane encasing the small intestine like a cocoon	no	-	-	Australia	10.1093/jscr/rjaa329
Norbert Hüser et al.	2005	53	Male	no	intestinal obstruction	a thick fibrotic membrane encasing the small intestine like a cocoon	no	-	end-stage renal failure	Australia	10.1007/s00330-005-2746-5
C Le et al.	1996	17	Female	yes	others	a thick fibrotic membrane encasing the small intestine like a cocoon	yes	-	-	Australia	10.1111/j.1445-2197.1996.tb00744.x
Serdar Kuru et al.	2012	36	Female	yes	others	bowel perforation with necrosis	no	intestinal fistulas and sepsis	end-stage renal failure	Saudi Arabia	10.5144/0256-4947.2012.660
